# Supplementary material for: Biofilm-Based Biocatalysis for Galactooligosaccharides Production by the Surface Display of β-Galactosidase in Pichia pastoris
Source: Int J Mol Sci. 2023 Mar 30;24(7):6507. doi: 10.3390/ijms24076507 (PMC10094928; doi:10.3390/ijms24076507)
Supplement: Supplementary file 1 [file ijms-24-06507-s001.zip]

Archive with 1 entries (1 files):
- ijms-2305483-supplementary.pdf
